# Supplementary material for: Simple and Divided Leaves in Ferns: Exploring the Genetic Basis for Leaf Morphology Differences in the Genus Elaphoglossum (Dryopteridaceae)
Source: Int J Mol Sci. 2020 Jul 22;21(15):5180. doi: 10.3390/ijms21155180 (PMC7432805; doi:10.3390/ijms21155180)
Supplement: Supplementary file 1 [file ijms-21-05180-s001.zip]

Archive with 11 entries (10 files):
- Vasco&Ambrose_FigureS2_June26.docx
- __MACOSX/
- __MACOSX/._Vasco&Ambrose_FigureS2_June26.docx
- Vasco&Ambrose_TableS1.docx
- __MACOSX/._Vasco&Ambrose_TableS1.docx
- Vasco&Ambrose_FigureS1_June26.docx
- __MACOSX/._Vasco&Ambrose_FigureS1_June26.docx
- Vasco&Ambrose_FigureS3_June26.docx
- __MACOSX/._Vasco&Ambrose_FigureS3_June26.docx
- Vasco&Ambrose_TableS2.docx
- __MACOSX/._Vasco&Ambrose_TableS2.docx
